# Supplementary material for: Modeling Intestinal Stem Cell Function with Organoids
Source: Int J Mol Sci. 2021 Oct 9;22(20):10912. doi: 10.3390/ijms222010912 (PMC8535974; doi:10.3390/ijms222010912)
Supplement: Supplementary file 1 [file ijms-22-10912-s001.zip]

Archive with 1 entries (1 files):
- (good) MAX_timelapse_total_stage_24.mp4
